# Supplementary material for: Proof of concept in utilizing in-trans surface display system of Lactobacillus plantarum as mucosal tuberculosis vaccine via oral administration in mice
Source: BMC Biotechnol. 2018 Oct 11;18:63. doi: 10.1186/s12896-018-0461-y (PMC6182793; doi:10.1186/s12896-018-0461-y)
Supplement: Supplementary file 1 — Table S1. Data set of L. plantarum Pa21 carrying ACERL antigen growth profiles. (XLSX 25 kb) [file 12896_2018_461_MOESM1_ESM.xlsx]

## Sheet: Lp ACERL
Hrs	Lp ACERL			Average	Std
	1	2	3
0	0.201	0.204863	0.201579	0.202481	0.00208353
1	0.22	0.224228	0.220634	0.221621	0.00228048
2	0.25	0.254805	0.25072	0.251842	0.00259145
3	0.259	0.263978	0.259746	0.260908	0.00268474
4	0.31	0.315958	0.310893	0.312284	0.0032134
5	0.41	0.41788	0.411181	0.41302	0.00424998
6	0.61	0.621724	0.611757	0.614494	0.00632314
7	0.9412	0.95929	0.943911	0.948134	0.00975629
8	1.2221	1.24559	1.22562	1.2311	0.012668
9	1.311	1.3362	1.31478	1.32066	0.0135896
10	1.444	1.47175	1.44816	1.45464	0.0149682
11	1.524	1.55329	1.52839	1.53523	0.0157975
12	1.645	1.67662	1.64974	1.65712	0.0170517
13	1.714	1.74694	1.71894	1.72663	0.017767
14	1.807	1.84173	1.8122	1.82031	0.018731
15	1.982	2.02009	1.98771	1.9966	0.020545
16	2.105	2.14546	2.11106	2.12051	0.02182
17	2.1508	2.19214	2.15699	2.16664	0.0222948
18	2.201	2.2433	2.20734	2.21721	0.0228151
19	2.254	2.29732	2.26049	2.2706	0.0233645
20	2.261	2.30446	2.26751	2.27766	0.0234371
21	2.265	2.30853	2.27152	2.28169	0.0234785
22	2.268	2.31159	2.27453	2.28471	0.0235096
24	2.266	2.30955	2.27253	2.28269	0.0234889
26	2.267	2.31057	2.27353	2.2837	0.0234993
28	2.267	2.31057	2.27353	2.2837	0.0234993
30	2.264	2.30751	2.27052	2.28068	0.0234682

## Sheet: Lp Pa21
Hrs	Lp Pa21			Average	Std
	1	2	3
0	0.209	0.214852	0.219364	0.214405	0.00519637
1	0.225	0.2313	0.236157	0.230819	0.00559417
2	0.239	0.245692	0.250852	0.245181	0.00594226
3	0.259	0.266252	0.271843	0.265698	0.00643952
4	0.304	0.312512	0.319075	0.311862	0.00755835
5	0.42	0.43176	0.440827	0.430862	0.0104425
6	0.585	0.60138	0.614009	0.60013	0.0145449
7	0.951	0.977628	0.998158	0.975595	0.0236447
8	1.216	1.25005	1.2763	1.24745	0.0302334
9	1.585	1.62938	1.6636	1.62599	0.0394078
10	1.754	1.80311	1.84098	1.79936	0.0436097
11	1.889	1.94189	1.98267	1.93785	0.0469662
12	2.058	2.11562	2.16005	2.11123	0.051168
13	2.13	2.18964	2.23562	2.18509	0.0529582
14	2.204	2.26571	2.31329	2.261	0.054798
15	2.247	2.30992	2.35842	2.30511	0.0558672
16	2.289	2.35309	2.40251	2.3482	0.0569114
17	2.337	2.40244	2.45289	2.39744	0.0581048
18	2.358	2.42402	2.47493	2.41898	0.0586269
19	2.364	2.43019	2.48123	2.42514	0.0587761
20	2.372	2.43842	2.48962	2.43335	0.058975
21	2.37	2.43636	2.48752	2.43129	0.0589253
22	2.36	2.42608	2.47703	2.42104	0.0586767
24	2.35	2.4158	2.46653	2.41078	0.058428
26	2.384	2.45075	2.50222	2.44566	0.0592734
28	2.404	2.47131	2.52321	2.46617	0.0597706
30	2.385	2.45178	2.50327	2.44668	0.0592982

## Sheet: Growth study
	Cell Density OD600			Std
Hrs	Lp Pa21	Lp ACERL		Lp Pa21	Lp ACERL
0	0.214405	0.202481		0.00519637	0.00208353
1	0.230819	0.221621		0.00559417	0.00228048
2	0.245181	0.251842		0.00594226	0.00259145
3	0.265698	0.260908		0.00643952	0.00268474
4	0.311862	0.312284		0.00755835	0.0032134
5	0.430862	0.41302		0.0104425	0.00424998
6	0.60013	0.614494		0.0145449	0.00632314
7	0.975595	0.948134		0.0236447	0.00975629
8	1.24745	1.2311		0.0302334	0.012668
9	1.62599	1.32066		0.0394078	0.0135896
10	1.79936	1.45464		0.0436097	0.0149682
11	1.93785	1.53523		0.0469662	0.0157975
12	2.11123	1.65712		0.051168	0.0170517
13	2.18509	1.72663		0.0529582	0.017767
14	2.261	1.82031		0.054798	0.018731
15	2.30511	1.9966		0.0558672	0.020545
16	2.3482	2.12051		0.0569114	0.02182
17	2.39744	2.16664		0.0581048	0.0222948
18	2.41898	2.21721		0.0586269	0.0228151
19	2.42514	2.2706		0.0587761	0.0233645
20	2.43335	2.27766		0.058975	0.0234371
21	2.43129	2.28169		0.0589253	0.0234785
22	2.42104	2.28471		0.0586767	0.0235096
24	2.41078	2.28269		0.058428	0.0234889
26	2.44566	2.2837		0.0592734	0.0234993
28	2.46617	2.2837		0.0597706	0.0234993
30	2.44668	2.28068		0.0592982	0.0234682
