# Supplementary material for: Proof of concept in utilizing in-trans surface display system of Lactobacillus plantarum as mucosal tuberculosis vaccine via oral administration in mice
Source: BMC Biotechnol. 2018 Oct 11;18:63. doi: 10.1186/s12896-018-0461-y (PMC6182793; doi:10.1186/s12896-018-0461-y)
Supplement: Supplementary file 2 — Table S2. Data set of whole cell ELISA of L. plantarum attached with ACERL for a four-day period. (XLSX 13 kb) [file 12896_2018_461_MOESM2_ESM.xlsx]

## Sheet: WCE LpACERL
					stdv
Day	ACERL	L. plantarum			ACERL	L. plantarum
0	2.28633	0.142333			0.068821	0.00960902
1	1.73667	0.171			0.127884	0.0200749
2	1.48667	0.0883333			0.070812	0.0695869
3	1.32	0.123333			0.108264	0.0215484
4	0.701333	0.152667			0.13308	0.0274651
ACERL	D0	D1	D2	D3	D4
Replicate 1	1.207	1.031	0.882	0.732	0.624
Replicate 2	1.322	1.212	0.941	0.729	0.625
Replicate 3	1.33	1.278	1.023	0.918	0.855
Average	1.28633	1.17367	0.948667	0.793	0.701333
Stdv	0.068821	0.127884	0.070812	0.108264	0.13308
L. plantarum	D0	D1	D2	D3	D4
Replicate 1	0.132	0.192	0.112	0.144	0.175
Replicate 2	0.151	0.169	0.01	0.101	0.122
Replicate 3	0.144	0.152	0.143	0.125	0.161
Average	0.142333	0.171	0.0883333	0.123333	0.152667
Stdv	0.00960902	0.0200749	0.0695869	0.0215484	0.0274651
