# Supplementary material for: Proof of concept in utilizing in-trans surface display system of Lactobacillus plantarum as mucosal tuberculosis vaccine via oral administration in mice
Source: BMC Biotechnol. 2018 Oct 11;18:63. doi: 10.1186/s12896-018-0461-y (PMC6182793; doi:10.1186/s12896-018-0461-y)
Supplement: Supplementary file 3 — Table S3. Data set from ELISA for time-course of the serum total IgG antibody response against Lp ACERL, Lp ACERL/LcIL-12, ACERL, LcIL-12, Lp and PBS immunization. (XLSX 16 kb) [file 12896_2018_461_MOESM3_ESM.xlsx]

## Sheet: IgG Oral
CONTROL of Total IgG
pg/ml	1st	2nd	Average absorbance OD450
15.63	0.1523	0.1501	0.1512
31.25	0.3316	0.3302	0.3309
62.5	0.6478	0.6172	0.6325
122.5	1.021	1.002	1.0115
250	1.652	1.584	1.618
500	2.325	2.302	2.3135
1000	2.762	2.801	2.7815
	AVERAGE						ORAL
ORAL	Pre-immunise	Immunise 1	Immunise 2	Immunise 3			STD Values	PBS	Lp	ACERL	Lp ACERL	Lc IL-12	Lp ACERL/Lc IL-12
PBS	0.559733	0.629067	0.605133	0.8076			Pre-immunise	0.0318429	0.141251	0.023988	0.153413	0.0748513	0.0155841
Lp	0.684067	0.8519	0.944967	1.20963			Immunise 1	0.0457745	0.126155	0.122907	0.287075	0.0916952	0.276909					Pre-immunise
ACERL	0.581567	1.0921	0.703633	1.20187			Immunise 2	0.0245907	0.23182	0.0856356	0.0718322	0.126006	0.190629				ORAL	1	2	3	average	sd
Lp ACERL	0.7172	0.959767	0.845933	1.3642			Immunise 3	0.119506	0.331563	0.196379	0.186035	0.297923	0.267427				PBS	0.5816	0.5232	0.5744	0.559733	0.0318429
Lc IL-12	0.7663	0.855433	0.780867	1.35487													Lp	0.825	0.5425	0.6847	0.684067	0.141251
Lp ACERL/Lc IL-12	0.527267	0.676933	1.0224	1.51993													ACERL	0.5741	0.5622	0.6084	0.581567	0.023988
																	Lp ACERL	0.8921	0.6541	0.6054	0.7172	0.153413
																	Lc IL-12	0.8527	0.7211	0.7251	0.7663	0.0748513
			Based on the control using GraphPad Prism version 7.00 (La Jolla; California, USA) to get the pg/ml concentration:														Lp ACERL/Lc IL-12	0.5437	0.5127	0.5254	0.527267	0.0155841
																		Immunise 1
ORAL(pg/ml)	Pre-immunise	Immunise 1	Immunise 2	Immunise 3			STD Values	PBS	Lp	ACERL	Lp ACERL	Lc IL-12	Lp ACERL/Lc IL-12				ORAL	1	2	3	average	sd
PBS	54.4363	62.5949	59.7363	85.4511			Pre-immunise	2.64195	12.0873	1.98589	13.174	6.28545	1.28715				PBS	0.6197	0.6788	0.5887	0.629067	0.0457745
Lp	69.3404	91.5781	105.11	149.289			Immunise 1	3.81255	10.7489	10.4625	25.639	7.73659	24.6559				Lp	0.886	0.9575	0.7122	0.8519	0.126155
ACERL	56.9654	128.53	71.8014	147.855			Immunise 2	2.03615	20.367	7.21301	6.02681	10.7358	16.5472				ACERL	1.0769	0.9775	1.2219	1.0921	0.122907
Lp ACERL	73.5272	107.349	90.7415	179.874			Immunise 3	10.1631	30.0122	17.0749	16.1269	26.6945	23.7444				Lp ACERL	0.6749	0.9554	1.249	0.959767	0.287075
Lc IL-12	79.91	92.0752	81.8461	177.909													Lc IL-12	0.9355	0.7554	0.8754	0.855433	0.0916952
Lp ACERL/Lc IL-12	50.7415	68.4513	117.105	215.23													Lp ACERL/Lc IL-12	0.449	0.5967	0.9851	0.676933	0.276909
																		Immunise 2
																	ORAL	1	2	3	average	sd
																	PBS	0.6311	0.6021	0.5822	0.605133	0.0245907
																	Lp	1.209	0.7748	0.8511	0.944967	0.23182
																	ACERL	0.6612	0.8022	0.6475	0.703633	0.0856356
																	Lp ACERL	0.7917	0.8187	0.9274	0.845933	0.0718322
																	Lc IL-12	0.8888	0.8114	0.6424	0.780867	0.126006
																	Lp ACERL/Lc IL-12	0.8667	0.9655	1.235	1.0224	0.190629
																		Immunise 3
																	ORAL	1	2	3	average	sd
																	PBS	0.939	0.7784	0.7054	0.8076	0.119506
																	Lp	1.5924	1.0254	1.0111	1.20963	0.331563
																	ACERL	1.394	1.2101	1.0015	1.20187	0.196379
																	Lp ACERL	1.1561	1.5144	1.4221	1.3642	0.186035
																	Lc IL-12	1.6674	1.3231	1.0741	1.35487	0.297923
																	Lp ACERL/Lc IL-12	1.2412	1.7744	1.5442	1.51993	0.267427
																		AVERAGE
																		ORAL	Pre-immunise	Immunise 1	Immunise 2	Immunise 3
																		PBS	0.559733	0.629067	0.605133	0.8076
																		Lp	0.684067	0.8519	0.944967	1.20963
																		ACERL	0.581567	1.0921	0.703633	1.20187
																		Lp ACERL	0.7172	0.959767	0.845933	1.3642
																		Lc IL-12	0.7663	0.855433	0.780867	1.35487
																		Lp ACERL/Lc IL-12	0.527267	0.676933	1.0224	1.51993
																	ORAL
																	STD Values	PBS	Lp	ACERL	Lp ACERL	Lc IL-12	Lp ACERL/Lc IL-12
																	Pre-immunise	0.0318429	0.141251	0.023988	0.153413	0.0748513	0.0155841
																	Immunise 1	0.0457745	0.126155	0.122907	0.287075	0.0916952	0.276909
																	Immunise 2	0.0245907	0.23182	0.0856356	0.0718322	0.126006	0.190629
																	Immunise 3	0.119506	0.331563	0.196379	0.186035	0.297923	0.267427
