# Supplementary material for: Proof of concept in utilizing in-trans surface display system of Lactobacillus plantarum as mucosal tuberculosis vaccine via oral administration in mice
Source: BMC Biotechnol. 2018 Oct 11;18:63. doi: 10.1186/s12896-018-0461-y (PMC6182793; doi:10.1186/s12896-018-0461-y)
Supplement: Supplementary file 4 — Table S4. Data set from cytokine response profiling of spleen for IFN-γ (pg/ml), IL-4 (pg/ml), IL-2 (pg/ml), IL-6 (pg/ml), IL-12 (pg/ml) and TNF-α (pg/ml). (XLSX 47 kb) [file 12896_2018_461_MOESM4_ESM.xlsx]

## Sheet: Spleen IFN
IFN-y									2xDF
Oral	PBS	Lp	ACERL	Lp ACERL	Lc IL-12	Lp ACERL/Lc IL-12			ORAL	PBS	Lp	ACERL	Lp ACERL	Lc IL-12	Lp ACERL/Lc IL-12
1st	0.1278	0.1357	0.1239	0.3512	0.1542	0.4054			1st	0.2556	0.2714	0.2478	0.7024	0.3084	0.8108
2nd	0.1344	0.1425	0.1125	0.3005	0.1462	0.3902			2nd	0.2688	0.285	0.225	0.601	0.2924	0.7804
3rd	0.1023	0.1205	0.1154	0.3775	0.1604	0.3927			3rd	0.2046	0.241	0.2308	0.755	0.3208	0.7854
average	0.1215	0.1329	0.117267	0.343067	0.1536	0.3961			average	0.243	0.2658	0.234533	0.686133	0.3072	0.7922
stdv	0.016952	0.0112641	0.00592481	0.039139	0.00711899	0.00815046			stdv	0.033904	0.0225282	0.0118496	0.0782781	0.014238	0.0163009
													Based on the control of IFN-y using GraphPad Prism version 7.00 (La Jolla; California, USA) to get the pg/ml concentration:
									oral pg/ml	205.362	224.396	198.31	587.548	259.123	683.193
									stdv	28.2231	18.8279	9.8672	69.8175	11.9782	14.8454
										PBS	Lp	ACERL	Lp ACERL	Lc IL-12	Lp ACERL/Lc IL-12
									Oral	205.362	224.396	198.31	587.548	259.123	683.193

## Sheet: Spleen IL-12
											2xDF
Oral	PBS	Lp	ACERL	Lp ACERL	Lc IL-12	Lp ACERL/Lc IL-12					ORAL	PBS	Lp	ACERL	Lp ACERL	Lc IL-12	Lp ACERL/Lc IL-12
1st	0.1499	0.1262	0.1983	0.1943	0.1841	0.1699					1st	0.2998	0.2524	0.3966	0.3886	0.3682	0.3398
2nd	0.1325	0.1333	0.2012	0.2055	0.1489	0.1725					2nd	0.265	0.31992	0.3018	0.411	0.2978	0.46575
3rd	0.1302	0.1356	0.1628	0.1982	0.1561	0.1701					3rd	0.2604	0.29832	0.2442	0.3964	0.3122	0.42525
average	0.137533	0.1317	0.187433	0.199333	0.163033	0.170833					average	0.275067	0.290213	0.3142	0.398667	0.326067	0.410267
stdv	0.0107714	0.0049	0.0213823	0.00568536	0.0185961	0.00144684					stdv	0.0215428	0.0344823	0.076953	0.0113707	0.0371921	0.0642979
													Based on the control of IL-12 using GraphPad Prism version 7.00 (La Jolla; California, USA) to get the pg/ml concentration:
											oral pg/ml	177.843	188.657	205.867	267.307	214.42	275.85
											stdv	15.3756	24.6326	55.5136	8.36477	26.9058	47.2983
												PBS	Lp	ACERL	Lp ACERL	Lc IL-12	Lp ACERL/Lc IL-12
											Oral	177.843	188.657	205.867	267.307	214.42	275.85

## Sheet: Spleen TNF-a
TNF-a	Oral	Nasal
PBS	0.0951	0.2253
Lp	0.0975	0.1559
Lp ACERL	0.1217	0.0546
Lp ARL	0.124	0.2117
Lp ACERL/Lc IL-12	0.0823	0.0476
Lc IL-12	0.1199	0.1307
ACERL	0.0446	0.1918
ARL	0.0987	0.0969
										2xDF
Oral	PBS	Lp	ACERL	Lp ACERL	Lc IL-12	Lp ACERL/Lc IL-12				ORAL	PBS	Lp	ACERL	Lp ACERL	Lc IL-12	Lp ACERL/Lc IL-12
1st	0.0951	0.0975	0.0446	0.1217	0.1199	0.0823				1st	0.1902	0.195	0.0892	0.2434	0.2398	0.1646
2nd	0.0758	0.0759	0.0568	0.1121	0.1004	0.1167				2nd	0.1516	0.18975	0.1136	0.2242	0.2008	0.2334
3rd	0.0662	0.0684	0.0488	0.1199	0.1201	0.1086				3rd	0.1324	0.1881	0.0976	0.2398	0.2402	0.2172
	0.0790333	0.0806	0.0500667	0.1179	0.113467	0.102533				average	0.158067	0.19095	0.100133	0.2358	0.226933	0.205067
	0.0147188	0.0151086	0.00619785	0.00510294	0.0113165	0.0179845				stdv	0.0294376	0.00360312	0.0123957	0.0102059	0.022633	0.0359691
											Based on the control of TNF-a using GraphPad Prism version 7.00 (La Jolla; California, USA) to get the pg/ml concentration:
										oral pg/ml	133.342	170.15	69.591	221.119	210.97	186.096
										stdv	33.1223	13.6387	11.8001	26.0364	26.0364	41.0048
Nasal
1st
2nd
3rd
											PBS	Lp	ACERL	Lp ACERL	Lc IL-12	Lp ACERL/Lc IL-12
										Oral	133.342	170.15	69.591	221.119	210.97	186.096

## Sheet: Spleen IL-2
Oral	PBS	Lp	ACERL	Lp ACERL	Lc IL-12	Lp ACERL/Lc IL-12
1st	0.3846	0.3392	0.2329	0.4481	0.4134	0.4234
2nd	0.3251	0.3421	0.2008	0.4102	0.4082	0.5505
3rd	0.3067	0.2384	0.2102	0.4331	0.3834	0.6208
	0.3388	0.306567	0.214633	0.430467	0.401667	0.531567
	0.0407169	0.0590519	0.0165028	0.0190867	0.0160316	0.100053				2xDF
										ORAL	PBS	Lp	ACERL	Lp ACERL	Lc IL-12	Lp ACERL/Lc IL-12
										1st	0.7692	0.6784	0.4658	0.8962	0.8268	0.8468
										2nd	0.6502	0.6842	0.4016	0.8204	0.8164	1.101
										3rd	0.6134	0.4768	0.4204	0.8662	0.7668	1.2416
										average	0.6776	0.613133	0.429267	0.860933	0.803333	1.06313
										stdv	0.0814339	0.118104	0.0330057	0.0381735	0.0320633	0.200105
											Based on the control of IL-2 using GraphPad Prism version 7.00 (La Jolla; California, USA) to get the pg/ml concentration:
										oral pg/ml	108.389	94.2918	55.0528	149.529	136.429	196.89			PBS	Lp	ACERL	Lp ACERL	Lc IL-12	Lp ACERL/Lc IL-12
										stdv	17.9935	25.4916	6.92935	8.72939	7.23371	47.7356		Oral	108.389	94.2918	55.0528	149.529	136.429	196.89

## Sheet: Spleen IL-4
									2 dilution factor
Oral	PBS	Lp	ACERL	Lp ACERL	Lc IL-12	Lp ACERL/Lc IL-12			ORAL	PBS	Lp	ACERL	Lp ACERL	Lc IL-12	Lp ACERL/Lc IL-12
1st	0.1892	0.1712	0.2383	0.22	0.2103	0.1994			1st	0.3784	0.3424	0.4766	0.44	0.4206	0.3988
2nd	0.1725	0.1788	0.2554	0.2105	0.1808	0.2056			2nd	0.345	0.3576	0.5108	0.421	0.3616	0.4112
3rd	0.1708	0.1687	0.2051	0.2318	0.2529	0.2233			3rd	0.3416	0.3374	0.4102	0.4636	0.5058	0.4466
average	0.1775	0.1729	0.232933	0.220767	0.214667	0.209433			average	0.355	0.3458	0.465867	0.441533	0.429333	0.418867
stdv	0.0101681	0.00526023	0.0255758	0.0106707	0.0362478	0.0124026			stdv	0.0203362	0.0105205	0.0511517	0.0213414	0.0724956	0.0248051
										Based on the control of IL-4 using GraphPad Prism version 7.00 (La Jolla; California, USA) to get the pg/ml concentration:
									oral pg/ml	237.447	229.977	327.551	307.76	297.84	289.333
									stdv	16.514	8.54136	41.6049	17.3538	58.9435	20.1642
																			PBS	Lp	ACERL	Lp ACERL	Lc IL-12	Lp ACERL/Lc IL-12
																		Oral	237.447	229.977	327.551	307.76	297.84	289.333

## Sheet: Spleen IL-6
											2 dilution factor
	PBS	Lp	Lp ACERL		Lp ACERL/Lc IL-12	Lc IL-12	ACERL				ORAL	PBS	Lp	ACERL	Lp ACERL	Lc IL-12	Lp ACERL/Lc IL-12
Oral	0.1892	0.1765	0.2195		0.246	0.2463	0.1564				1st	0.3784	0.353	0.37536	0.439	0.4926	0.369
	0.1805	0.1821	0.2236		0.2111	0.2325	0.1977				2nd	0.361	0.3642	0.4954	0.3354	0.4065	0.306095
	0.1798	0.1724	0.2101		0.1898	0.2168	0.2146				3rd	0.3596	0.3448	0.5192	0.298342	0.3836	0.2847
average	0.183167	0.177	0.217733		0.215633	0.231867	0.189567				average	0.366333	0.354	0.46332	0.357581	0.427567	0.319932
stdv	0.00523673	0.00486929	0.00692122		0.0283729	0.0147602	0.0299403				stdv	0.0104735	0.00973858	0.0770995	0.0729051	0.0574726	0.0438202
												Based on the control of IL-6 using GraphPad Prism version 7.00 (La Jolla; California, USA) to get the pg/ml concentration:
											oral pg/ml	55.1642	52.6072	76.003	53.459	68.4486	45.3871
											stdv	2.23478	2.07348	12.6369	15.5648	12.3973	9.29505
												PBS	Lp	ACERL	Lp ACERL	Lc IL-12	Lp ACERL/Lc IL-12
											Oral	55.1642	52.6072	76.003	53.459	68.4486	45.3871
