# Supplementary material for: Proof of concept in utilizing in-trans surface display system of Lactobacillus plantarum as mucosal tuberculosis vaccine via oral administration in mice
Source: BMC Biotechnol. 2018 Oct 11;18:63. doi: 10.1186/s12896-018-0461-y (PMC6182793; doi:10.1186/s12896-018-0461-y)
Supplement: Supplementary file 5 — Table S5. Data set from cytokine response profiling of lung for IFN-γ (pg/ml), IL-4 (pg/ml), IL-2 (pg/ml), IL-6 (pg/ml), IL-12 (pg/ml) and TNF-α (pg/ml). (XLSX 37 kb) [file 12896_2018_461_MOESM5_ESM.xlsx]

## Sheet: Lung IFN-y
	PBS	Lp	ACERL	Lp ACERL	Lc IL-12	Lp ACERL/Lc IL-12
IFN-y oral	0.1464	0.1111	0.2319	0.2389	0.1878	0.3594
	0.1638	0.1225	0.2078	0.2552	0.2025	0.3896
	0.1441	0.1286	0.1854	0.2452	0.1566	0.3557
average abs	0.151433	0.120733	0.208367	0.246433	0.1823	0.368233
std abs	0.0107714	0.00888275	0.0232552	0.00821969	0.0234391	0.0185963
pg/ml	129.554	104.36	176.571	208.224	155.019	310.728
std pg/ml	15.0082	13.486	25.0838	12.9515	19.3522	15.8042
					Based on the control of IFN-y using GraphPad Prism version 7.00 (La Jolla; California, USA) to get the pg/ml concentration:

## Sheet: Lung TNF-a
	PBS	Lp	ACERL	Lp ACERL	Lc IL-12	Lp ACERL/Lc IL-12
Oral	0.4482	0.6384	0.7402	0.7001	0.7117	0.6724
	0.4155	0.6022	0.7142	0.7225	0.6025	0.7825
	0.3522	0.5285	0.7051	0.6585	0.5895	0.7281
average abs	0.4053	0.5897	0.719833	0.6937	0.634567	0.727667
std abs	0.048806	0.0560062	0.0182155	0.0324765	0.0671149	0.0550513
pg/ml	422.585	660.802	836.759	854.781	725.439	859.311
std pg/ml	14.2204	21.927	42.9019	53.4342	95.0987	81.706
						Based on the control of TNF-a using GraphPad Prism version 7.00 (La Jolla; California, USA) to get the pg/ml concentration:
				846.739
				838.44
				825.097
				834.767	777.774
				679.681	941.185
				661.868	858.973

## Sheet: Lung IL-12
			Oral Lung IL-12	Oral Lung IL-12		Nasal Lung IL-12	Nasal Lung IL-12
			Lc IL-12	Lp ACERL/Lc IL-12		Lc IL-12	Lp ACERL/Lc IL-12
			1.3725	1.0895		0.6345	0.4977
			1.1124	0.8642		0.5022	0.4622
			1.1925	1.0541		0.5231	0.4625
			1.2258	1.0026		0.553267	0.474133
			0.133209	0.121158		0.071122	0.0204099
	PBS	Lp	ACERL	Lp ACERL	Lc IL-12	Lp ACERL/Lc IL-12
Oral	0.505	0.7894	1.2498	1.1672	1.3725	1.0895																PBS	Lp	ACERL	Lp ACERL	Lc IL-12	Lp ACERL/Lc IL-12
	0.5221	0.7995	1.0884	0.9562	1.2724	1.1642															IL-12	345.956	578.185	889.506	790.819	1044.39	844.377
	0.4852	0.8054	1.1125	1.005	1.2825	1.0541
average abs	0.5041	0.7981	1.15023	1.0428	1.30913	1.1026
std abs	0.0184665	0.00809135	0.0870652	0.110462	0.055109	0.0562069
pg/ml	345.933	639.546	888.459	789.342	1044.39	844.377
std pg/ml	13.9664	57.684	46.8117	62.8089	56.4016	52.1879
					Based on the control of IL-12 using GraphPad Prism version 7.00 (La Jolla; California, USA) to get the pg/ml concentration:
							1109.26	831.891
							1006.91	901.676
							1017.01	799.565
							446.417	341.096
							344.496	314.419
							360.343	314.643
							346.613
							359.583
							331.673

## Sheet: Lung IL-2
Oral	PBS	Lp	ACERL	Lp ACERL	Lc IL-12	Lp ACERL/Lc IL-12			ORAL	PBS	Lp	ACERL	Lp ACERL	Lc IL-12	Lp ACERL/Lc IL-12
	0.5755	1.8819	2.1626	2.0616	2.0055	1.9985			1st	86.1463	418.073	510.435	475.812	457.293	455.016				PBS	Lp	ACERL	Lp ACERL	Lc IL-12	Lp ACERL/Lc IL-12
	0.5255	1.5528	2.1051	1.8081	1.867	1.995			2nd	75.4166	322.312	490.512	395.586	413.48	453.879			IL-2	83.4837	366.829	481.837	454.688	440.795	436.565
	0.5882	1.6873	1.9661	2.1114	1.988	1.8254			3rd	88.8883	360.102	444.565	492.666	451.612	400.799
average abs	0.563067	1.70733	2.07793	1.9937	1.9535	1.93963			pg/ml	83.4837	366.829	481.837	454.688	440.795	436.565
std abs	0.0331476	0.165462	0.101028	0.162652	0.0754205	0.0989444			std pg/ml	7.11961	48.2334	33.7811	51.8733	23.8257	30.9792
pg/ml	83.4837	366.829	481.837	454.688	440.795	436.565
std pg/ml	7.11961	48.2334	33.7811	51.8733	23.8257	30.9792

## Sheet: Lung IL-4
	PBS	Lp	ACERL	Lp ACERL	Lc IL-12	Lp ACERL/Lc IL-12			Oral	PBS	Lp	ACERL	Lp ACERL	Lc IL-12	Lp ACERL/Lc IL-12
Oral	0.5112	1.149	1.65292	1.3166	1.4346	1.1872			1st	364.441	886.446	1302.89	1024.55	1122.03	917.889
	0.522	1.2232	1.61389	1.2028	1.4745	1.1994			2nd	373.234	947.541	1270.51	930.736	1155.03	927.936
	0.5274	1.2878	1.7721	1.3225	1.5122	1.2078			3rd	377.631	1000.79	1401.91	1029.42	1186.24	934.854
average abs	0.5202	1.22	1.67964	1.28063	1.47377	1.19813			pg/ml	371.769	944.927	1325.1	994.904	1154.43	926.893
std abs	0.00824864	0.0694553	0.0824193	0.0674702	0.0388052	0.0103582			std pg/ml	6.71592	57.2186	68.4605	55.6246	32.1085	8.53035
										PBS	Lp	ACERL	Lp ACERL	Lc IL-12	Lp ACERL/Lc IL-12
									Oral	371.769	944.927	1325.1	994.904	1154.43	926.893

## Sheet: Lung IL-6
	PBS	Lp	ACERL	Lp ACERL	Lc IL-12	Lp ACERL/Lc IL-12			Oral	PBS	Lp	ACERL	Lp ACERL	Lc IL-12	Lp ACERL/Lc IL-12
Oral	0.9099	0.9482	1.3631	1.1056	1.2338	1.0061			1st	176.283	185.237	286.499	222.698	254.049	198.89
	0.9423	0.9241	1.4256	1.113	1.1121	0.9221			2nd	183.854	179.596	302.503	224.486	224.269	179.129
	0.8821	0.8523	1.4487	1.0321	1.3221	0.9061			3rd	169.823	162.932	308.473	205.069	276.115	175.398
average abs	0.911433	0.9082	1.41247	1.08357	1.22267	0.944767			pg/ml	176.653	175.922	299.158	217.418	251.478	184.473			oral	PBS	Lp	ACERL	Lp ACERL	Lc IL-12	Lp ACERL/Lc IL-12
std abs	0.0301293	0.049888	0.0442855	0.0447248	0.105442	0.0537153			std pg/ml	7.02274	11.5974	11.3623	10.7318	26.0189	12.6247			IL-6	176.653	175.922	299.158	217.418	251.478	184.473
pg/ml	176.653	175.922	299.158	217.418	251.478	184.473
std pg/ml	7.02274	11.5974	11.3623	10.7318	26.0189	12.6247
