# Supplementary material for: Proof of concept in utilizing in-trans surface display system of Lactobacillus plantarum as mucosal tuberculosis vaccine via oral administration in mice
Source: BMC Biotechnol. 2018 Oct 11;18:63. doi: 10.1186/s12896-018-0461-y (PMC6182793; doi:10.1186/s12896-018-0461-y)
Supplement: Supplementary file 6 — Table S6. Data set from cytokine response profiling of GIT for IFN-γ (pg/ml), IL-4 (pg/ml), IL-2 (pg/ml), IL-6 (pg/ml), IL-12 (pg/ml) and TNF-α (pg/ml). (XLSX 148 kb) [file 12896_2018_461_MOESM6_ESM.xlsx]

## Sheet: GIT IL-12
									2DF
	PBS	Lp	ACERL	Lp ACERL	Lc IL-12	Lp ACERL/Lc IL-12		Oral	PBS	Lp	ACERL	Lp ACERL	Lc IL-12	Lp ACERL/Lc IL-12
Oral	0.1688	0.1494	0.2134	0.4268	0.2664	0.3078		1st	0.3376	0.2988	0.4268	0.8536	0.5328	0.6156
	0.1664	0.1665	0.2413	0.4321	0.2721	0.3856		2nd	0.3328	0.333	0.4826	0.8642	0.5442	0.7712
	0.1502	0.1554	0.2023	0.4133	0.2546	0.3525		3rd	0.3004	0.3108	0.4046	0.8266	0.5092	0.705
	0.1618	0.1571	0.219	0.424067	0.264367	0.3053		average abs	0.3236	0.3142	0.438	0.848133	0.528733	0.697267
	0.0101173	0.00867583	0.020094	0.00969347	0.00892543	0.0185766		std abs
pg/ml	105.155	85.7277	161.685	273.736	205.962	199.49		1st	222.756	194.806	288.071	624.482	367.729	431.617
sd	1.22063	5.4595	40.1239	13.7268	32.0217	13.3325		2nd	219.283	219.428	329.717	633.425	376.436	556.043
								3rd	195.953	203.421	271.674	601.849	349.793	502.372
								pg/ml	212.664	205.885	296.487	619.919	364.653	496.677
								std pg/ml	14.5758	12.4944	29.923	16.2754	13.5852	62.4079
							171.672
							211.125
							235.088				PBS	Lp	ACERL	Lp ACERL	Lc IL-12	Lp ACERL/Lc IL-12
										Oral	212.664	205.885	296.487	619.919	364.653	496.677
							201.265
							185.359
							211.846
							139.773
							152.039
							166.698
							120.351
							133.379
							149.779

## Sheet: GIT TNF-a
										2DF
	PBS	Lp	ACERL	Lp ACERL	Lc IL-12	Lp ACERL/Lc IL-12			Oral	PBS	Lp	ACERL	Lp ACERL	Lc IL-12	Lp ACERL/Lc IL-12
Oral	0.1284	0.124	0.1208	0.1496	0.1164	0.1288			1st	0.2568	0.248	0.2416	0.2992	0.2328	0.2576
	0.11812	0.11052	0.1132	0.1325	0.1002	0.1301		83.7136	2nd	0.23624	0.22104	0.2264	0.265	0.2004	0.2602
	0.1389	0.1336	0.1254	0.1551	0.1156	0.1464		65.8485	3rd	0.2778	0.2672	0.2508	0.3102	0.2312	0.2928
average abs	0.128473	0.122707	0.1198	0.145733	0.110733	0.1351		93.9061	average abs	0.256947	0.245413	0.2396	0.291467	0.221467	0.2702
std abs	0.0103902	0.0115942	0.00616117	0.0117857	0.0091309	0.00980765			std abs	0.0207804	0.0231885	0.0123223	0.0235715	0.0182618	0.0196153
pg/ml	100.606	94.2694	98.3998	123.348	81.1561	109.005		88.584	1st	243.175	232.922	225.489	293.094	215.298	244.109
std pg/ml	5.2368	6.4788	1.02093	11.5448	14.2026	26.9314		98.904	2nd	219.278	201.735	207.909	252.762	178.082	247.146
								139.526	3rd	267.79	255.339	236.181	306.189	213.449	285.503
	PBS	Lp	ACERL	Lp ACERL	Lc IL-12	Lp ACERL/Lc IL-12			pg/ml	243.414	229.999	223.193	284.015	202.277	258.92
Nasal	0.1208	0.1108	0.1132	0.1112	0.1364	0.1444		105.915	std pg/ml	24.2574	26.9212	14.2749	27.8469	20.9734	23.0722
	0.11233	0.1154	0.1222	0.1322	0.1305	0.1585		121.666
	0.1131	0.1088	0.1198	0.1125	0.1421	0.1681		112.272
average abs	0.11541	0.111667	0.1184	0.118633	0.136333	0.157
std abs	0.00468373	0.00338428	0.00466047	0.011767	0.00580029	0.011921		59.4776
pg/ml	91.7489	86.5797	100.525	108.126	113.284	128.974		74.9886
std pg/ml	2.57005	2.15794	13.4006	5.48409	7.92387	13.3784		96.6817
						114.841
						130.639
						141.442

## Sheet: GIT IL-2
									2DF
								Oral	PBS	Lp	ACERL	Lp ACERL	Lc IL-12	Lp ACERL/Lc IL-12
	PBS	Lp	ACERL	Lp ACERL	Lc IL-12	Lp ACERL/Lc IL-12		1st	0.4302	0.381	0.4878	1.0032	0.6812	0.836
Oral	0.2151	0.1905	0.2439	0.5016	0.3406	0.418		2nd	0.4004	0.4244	0.6256	1.0046	0.6262	0.9708
	0.2002	0.2122	0.3128	0.5023	0.3131	0.4854		3rd	0.585	0.4266	0.66734	1.045	0.6102	1.0712
	0.2925	0.2133	0.33367	0.5225	0.3051	0.5356		average abs	0.471867	0.410667	0.59358	1.0176	0.6392	0.959333
average abs	0.235933	0.205333	0.29679	0.5088	0.3196	0.479667		std abs	0.0991028	0.0257156	0.0939554	0.0237394	0.0372424	0.118019
std abs	0.0495514	0.0128578	0.0469777	0.0118697	0.0186212	0.0590093			55.2485	44.9762	67.3946	182.618	109.182	143.838
pg/ml	35.6476	#DIV/0!	21.008	90.4605	#DIV/0!	#DIV/0!			49.0155	54.0326	97.0037	182.949	97.1344	174.987
std pg/ml	12.4597	4.0259	0.519158	0.32914	#DIV/0!	#DIV/0!			88.1968	54.4937	106.133	192.55	93.6548	198.827
								pg/ml	64.1536	51.1675	90.1771	186.039	99.9902	172.551
								std pg/ml	21.0539	5.36677	20.2513	5.6412	8.14782	27.5752

## Sheet: GIT IL-4
							PBS	Lp	ACERL	Lp ACERL	Lc IL-12	Lp ACERL/Lc IL-12
						Oral	0.6081	0.5838	1.0932	0.6807	0.1961	0.2126
							0.5095	0.7302	0.9063	0.5515	0.2155	0.2246
							0.4898	0.6399	0.8436	0.7131	0.1877	0.2005
						average abs	0.5358	0.6513	0.9477	0.6851	0.199767	0.212567
						std abs	0.0633837	0.0738628	0.129848	0.0854956	0.0142581	0.01205
						pg/ml	384.472	478.627	721.087	506.216	111.564	121.931
						std pg/ml	1.23068	9.69932	54.9685	19.1023	11.5481	9.76133
												108.593	442.9	463.452	336.364	84.142
												124.307	466.879	450.403	352.72	95.5565
												101.791	368.675	547.872	371.85	109.16
												121.958	175.046
												131.679	152.02
												112.157	125.846
												199.38	108.431
												184.454	129.087
												182.588	182.101
												84.142
												95.5565
												92.9657

## Sheet: GIT IL-6
															2DF
						PBS	Lp	ACERL	Lp ACERL	Lc IL-12	Lp ACERL/Lc IL-12				PBS	Lp	ACERL	Lp ACERL	Lc IL-12	Lp ACERL/Lc IL-12
					Oral	0.5172	0.516	0.5072	0.5574	0.2281	0.2226			Oral	175.564	175.041	171.203	193.166	52.1001	49.8018
						0.5284	0.4456	0.63764	0.586	0.2855	0.2156				180.457	144.485	228.637	205.757	76.1952	46.8793
						0.5112	0.4176	0.7224	0.4944	0.2541	0.2338				172.947	132.423	266.611	165.63	62.9896	54.484
					average abs	0.518933	0.459733	0.622413	0.545933	0.2559	0.224			pg/ml	176.323	150.649	222.15	188.184	63.7616	50.3883
					std abs	0.00873002	0.0506996	0.108405	0.0468642	0.0287423	0.00918041			std pg/ml	3.81227	21.9673	48.0337	20.5221	12.066	3.83613
					pg/ml	88.1613	75.3247	111.075	94.0922	31.8808	25.1942
					std pg/ml	1.90614	10.9837	24.0169	10.261	6.03302	1.91806
										87.7821	87.5203	85.6014	96.5831	26.0501	24.9009
										90.2286	72.2424	114.319	102.879	38.0976	23.4396
										86.4733	66.2116	133.306	82.8151	31.4948	27.242
										87.6076	65.0085	79.3399	18.8565	15.3663	24.9009
										85.4271	68.2764	90.2286	28.7699	17.2143	23.4396
										83.1631	71.1549	92.5041	30.8865	17.4013	27.242

## Sheet: GIT IFN-y
									IFN-y	Oral			average pg/ml	std pg/ml
										A	B	C
									PBS	243.663	187.389	201.946	210.999	29.2087
									Lp	177.428	188.968	215.539	193.978	19.5435
									ACERL	281.211	204.696	305.507	263.805	52.6115
									Lp ACERL	401.524	318.418	343.902	354.614	42.5761
									Lc IL-12	259.88	242.488	232.765	245.044	13.7373
									Lp ACERL/Lc IL-12	432.69	443.031	423.581	433.101	9.73143
									IFN-y	Oral
									PBS	210.999
									Lp	193.978
									ACERL	263.805
									Lp ACERL	354.614
									Lc IL-12	245.044
									Lp ACERL/Lc IL-12	433.101
