# Supplementary material for: Proof of concept in utilizing in-trans surface display system of Lactobacillus plantarum as mucosal tuberculosis vaccine via oral administration in mice
Source: BMC Biotechnol. 2018 Oct 11;18:63. doi: 10.1186/s12896-018-0461-y (PMC6182793; doi:10.1186/s12896-018-0461-y)
Supplement: Supplementary file 7 — Table S7. Data set from cytokine response profiling of re-stimulated splenocytes with ACERL antigen after 48 h for IFN-γ (pg/ml), IL-4 (pg/ml), IL-2 (pg/ml), IL-6 (pg/ml), IL-12 (pg/ml) and TNF-α (pg/ml). (XLSX 41 kb) [file 12896_2018_461_MOESM7_ESM.xlsx]

## Sheet: IFN A-S with SD
	1	2	3	4					2xDF
	PBS	Lp	ACERL	Lp ACERL	Lc IL-12	Lp ACERL/Lc IL-12			PBS	Lp	ACERL	Lp ACERL	Lc IL-12	Lp ACERL/Lc IL-12
IFN-y oral	0.098	0.065	0.0619	0.2011	0.0664	0.1949		1st	0.196	0.13	0.1238	0.4022	0.1328	0.52623
	0.108	0.045	0.0629	0.2711	0.0764	0.2949		2nd	0.216	0.09	0.1258	0.5422	0.1528	0.5898
	0.091	0.075	0.0652	0.2211	0.0684	0.1991		3rd	0.182	0.15	0.1304	0.4422	0.1368	0.49775
average abs	0.099	0.0616667	0.0633333	0.2311	0.0704	0.229633		average abs	0.198	0.123333	0.126667	0.4622	0.1408	0.537927
std abs	0.008544	0.0152753	0.00169214	0.0360555	0.0052915	0.0565616		std abs	0.017088	0.0305505	0.00338428	0.072111	0.010583	0.0471265
pg/ml	86.5915	56.1945	57.5476	195.453	63.2919	194.364
std pg/ml	13.2127	18.6413	7.69161	35.4332	4.30317	47.161
																		PBS	Lp	ACERL	Lp ACERL	Lc IL-12	Lp ACERL/Lc IL-12
								1st	166.326	111.954	106.872	339.632	114.25	446.538			Oral	167.993	106.526	109.222	391.324	120.82	456.832
								2nd	182.904	79.249	108.511	460.456	130.679	502.154
								3rd	154.749	128.376	112.282	373.883	117.532	421.805
								pg/ml	167.993	106.526	109.222	391.324	120.82	456.832
								std pg/ml	14.1515	25.009	2.77381	62.2715	8.69391	41.1521

## Sheet: IL-12 A-S with SD
	PBS	Lp	ACERL	Lp ACERL	Lc IL-12	Lp ACERL/Lc IL-12
IL-12
Oral	0.337	0.344	0.2895	0.387	0.308	0.433
	0.317	0.311	0.2512	0.411	0.301	0.401
	0.237	0.298	0.2721	0.298	0.294	0.422
average abs	0.297	0.317667	0.270933	0.365333	0.301	0.418667
std abs	0.052915	0.0237136	0.0191766	0.0595343	0.007	0.0162583
pg/ml	193.516	208.363	174.898	267.307	196.387	282.069				PBS	Lp	ACERL	Lp ACERL	Lc IL-12	Lp ACERL/Lc IL-12
std pg/ml	23.6124	3.91388	13.6502	28.0952	5.02082	12.0106			Oral	193.516	208.363	174.898	267.307	196.387	282.069
pg/ml
1st			188.147		201.409	292.668
2nd			160.883		196.384	269.023
3rd			175.729		191.367	284.517
1st	244.117	206.803	209.323		184.93	289.33
2nd	203.565	182.145	211.486		160.741	276.686
3rd	223.045	201.265	183.502		158.616	290.517

## Sheet: TNF-a A-S with SD
TNF-a	PBS	Lp	ACERL	Lp ACERL	Lc IL-12	Lp ACERL/Lc IL-12
Oral	0.1475	0.2775	0.3215	0.225	0.411	0.233
	0.1912	0.2145	0.3134	0.276	0.345	0.245
	0.1022	0.1711	0.2312	0.207	0.312	0.256
average abs	0.146967	0.221033	0.2887	0.236	0.356	0.244667
std abs	0.0445024	0.0535	0.0499609	0.0357911	0.0504083	0.0115036
pg/ml	121.021	204.237	282.433	225.173	361.835	229.069				PBS	Lp	ACERL	Lp ACERL	Lc IL-12	Lp ACERL/Lc IL-12
std pg/ml	9.62284	19.2425	15.4554	41.5541	61.5759	13.3599			Oral	121.021	204.237	282.433	225.173	361.835	229.069
				206.295	429.144	215.529
				265.672	348.023	229.436
				185.625	308.338	242.242
					417.318	221.895
					401.959	263.438
					393.327	246.562

## Sheet: IL-2 A-S with SD
IL-2	PBS	Lp	ACERL	Lp ACERL	Lc IL-12	Lp ACERL/Lc IL-12
Oral	0.869	0.7525	0.7455	1.809	0.865	2.232
	0.7501	0.7212	0.7011	1.929	0.801	2.013
	0.721	0.8811	0.8181	1.891	0.747	1.932
average abs	0.780033	0.784933	0.7549	1.87633	0.804333	2.059
std abs	0.0784092	0.0847404	0.0590637	0.0613297	0.0590706	0.1552
1st	151.377	125.003	123.439	395.856	150.46	535.297				PBS	Lp	ACERL	Lp ACERL	Lc IL-12	Lp ACERL/Lc IL-12
2nd	124.467	118.029	113.574	432.777	135.902	459.741			Oral	131.276	132.395	125.595	416.508	136.712	476.254
3rd	117.984	154.155	139.772	420.892	123.774	433.723
pg/ml	131.276	132.395	125.595	416.508	136.712	476.254
std pg/ml	17.7069	19.1639	13.2313	18.8467	13.3612	52.762

## Sheet: IL-4 A-S with SD
IL-4	PBS	Lp	ACERL	Lp ACERL	Lc IL-12	Lp ACERL/Lc IL-12
Oral	0.482	0.36	0.3785	0.4395	0.3241	0.405
	0.401	0.3741	0.4485	0.3621	0.3054	0.4021
	0.4051	0.3112	0.4212	0.3512	0.3311	0.3774
average abs	0.429367	0.348433	0.416067	0.384267	0.3202	0.394833
std abs	0.0456279	0.0330067	0.0352812	0.0481429	0.0132865	0.0151672
1st	340.676	241.507	256.532	306.107	212.363	278.062
2nd	274.812	252.958	313.425	243.212	197.189	275.706				PBS	Lp	ACERL	Lp ACERL	Lc IL-12	Lp ACERL/Lc IL-12
3rd	278.144	201.895	291.229	234.361	218.044	255.638			Oral	297.877	232.12	287.062	261.227	209.199	269.802
pg/ml	297.877	232.12	287.062	261.227	209.199	269.802
std pg/ml	37.1024	26.7943	28.6746	39.1183	10.7816	12.3226

## Sheet: IL-6 A-S with SD
								2DF
								Il-6	PBS	Lp	ACERL	Lp ACERL	Lc IL-12	Lp ACERL/Lc IL-12			134.287
								Oral	0.72675	0.70125	0.73275	0.7275	0.774	0.7155			113.32
									0.63315	0.66315	0.8517	0.6846	0.6465	0.64215			132.697
									0.7197	0.60267	0.7818	0.6768	0.696	0.6303
Il-6	PBS	Lp	ACERL	Lp ACERL	Lc IL-12	Lp ACERL/Lc IL-12		average abs	0.6932	0.65569	0.78875	0.6963	0.7055	0.66265			128.543
Oral	0.4845	0.4675	0.4885	0.485	0.516	0.477		1st	134.287	128.543	135.642	134.456	144.996	131.75			120.005
	0.4221	0.4421	0.501	0.4564	0.431	0.4281		2nd	113.32	120.005	162.794	124.805	116.291	115.322			106.561
	0.4798	0.40178	0.5212	0.4512	0.464	0.4202		3rd	132.697	106.561	146.772	123.058	127.363	112.687
average abs	0.462133	0.437127	0.503567	0.4642	0.470333	0.441767		pg/ml	126.768	118.37	148.403	127.44	129.55	119.92			135.642
std abs	0.0347494	0.0331411	0.0165004	0.0182	0.0428525	0.0307676		std pg/ml	11.6733	11.0818	13.6491	6.13899	14.4768	10.3297			139.886
1st	80.6638	76.9773	81.5326	80.7723	87.5203	79.0362											146.772
2nd	67.1791	71.4871	84.2511	65.9537	69.0945	68.4701
3rd	79.6436	62.8154	95.2221	62.6911	76.2195	66.7705											134.456
pg/ml	75.8288	70.4266	87.0019	69.8057	77.6114	71.4256											124.805
std pg/ml	7.50824	7.14022	7.24749	9.63646	9.2914	6.64552											123.058
																	144.996
																	116.291
																	127.363
																	131.75
																	115.322
																	112.687
										PBS	Lp	ACERL	Lp ACERL	Lc IL-12	Lp ACERL/Lc IL-12
									Oral	126.768	118.37	148.403	127.44	129.55	119.92
